# Supplementary material for: Association of SARS-CoV-2 viral load at admission with in-hospital acute kidney injury: A retrospective cohort study
Source: PLoS One. 2021 Feb 24;16(2):e0247366. doi: 10.1371/journal.pone.0247366 (PMC7904214; doi:10.1371/journal.pone.0247366)
Supplement: S1 Table — Individual diagnosis codes were extracted from each patient’s electronic health record. Patients were identified as having a specific comorbidity if they had at least one of the corresponding diagnosis codes in their record. (CSV) [file pone.0247366.s001.csv]

S1 Table
DIAGNOSIS	CODES
Atrial fibrillation	427.3, 427.31, 427.32, I48, I48.0, I48.1, I48.2, I48.3, I48.4, I48.91, I48.92
Asthma	493, 493.01, 493.02, 493.1, 493.11, 493.12, 493.2, 493.21, 493.22, 493.8, 493.81, 493.82, 493.9, 493.91, 493.92, J45.0, J45.20, J45.21, J45.22, J45.30, J45.31, J45.32, J45.40, J45.41, J45.42, J45.50, J45.51, J45.52, J45.90, J45.901, J45.902, J45.909, J45.990, J45.991, J45.998
Coronary artery disease	411.81, 414, 414.01, 414.02, 414.03, 414.04, 414.05, 414.2, 414.3, 414.4, 410, 410.01, 410.02, 410.1, 410.11, 410.12, 410.2, 410.21, 410.22, 410.3, 410.31, 410.32, 410.4, 410.41, 410.42, 410.5, 410.51, 410.52, 410.6, 410.61, 410.62, 410.7, 410.71, 410.72, 410.8, 410.81, 410.82, 410.9, 410.91, 410.92, 411, 412, 429.7, 429.71, 429.79, I24.0, I25.1, I25.10, I25.110, I25.111, I25.118, I25.119, I25.70…
Chronic kidney disease	403, 403.01, 403.1, 403.11, 403.9, 403.91, 585.1, 585.2, 585.3, 585.4, I12.0, I12.9, N18.1, N18.2, N18.3, N18.4
Chronic obstructive pulmonary disease	491.2, 491.21, 491.22, 492, 492.8, 496, J44.0, J44.1, J42.0, J41.0, J41.1, J41.8, J43.0, J43.1, J43.2, J43.8, J43.9, J44.9
Diabetes mellitus	249, 249.01, 249.1, 249.11, 249.2, 249.21, 249.3, 249.31, 249.4, 249.41, 249.5, 249.51, 249.6, 249.61, 249.7, 249.71, 249.8, 249.81, 249.9, 249.91, 250, 250.01, 250.02, 250.03, 250.1, 250.11, 250.12, 250.13, 250.2, 250.21, 250.22, 250.23, 250.3, 250.31, 250.32, 250.33, 250.4, 250.41, 250.42, 250.43, 250.5, 250.51, 250.52, 250.53, 250.6, 250.61, 250.62, 250.63, 250.7, 250.71, 250.72, 250.73, 250.8…
Hypertension	401, 401.1, 401.9, 459.3, 459.31, 459.32, 459.33, 459.39, 642, 642.04, 642.1, 642.11, 642.12, 642.13, 642.14, 642.2, 642.21, 642.22, 642.23, 642.24, 642.9, 642.91, 642.92, 642.93, 642.94, 997.91, I10, I27.0, I87.3, I87.30, I87.301, I87.302, I87.303, I87.309, I87.31, I87.311, I87.312, I87.313, I87.319, I87.32, I87.321, I87.322, I87.323, I87.329, I87.33, I87.331, I87.332, I87.333, I87.339, I87.39, …
